# Supplementary material for: Functional MRI in Awake Dogs Predicts Suitability for Assistance Work
Source: Sci Rep. 2017 Mar 7;7:43704. doi: 10.1038/srep43704 (PMC5339790; doi:10.1038/srep43704)
Supplement: Supplementary Information [file srep43704-s1.xls]

## Sheet: Final
Dog	Breed	Sex (M=0, F=1)	Responsiveness	Outcome (Success=1)	CD_hand_dif	CD_str_dif	AMY_hand_dif	AMY_str_dif	DFA_hand_dif	DFA_str_dif
1	LGX	1	4	1	0.090991	0.121469	0.164857	-0.086789	0.001958	0.412338
2	LGX	1	4	1	0.280021	0.220597	0.304235	0.030898	0.521207	-0.127917
3	LGX	0	5	1	-0.370628	-0.609145	0.238744	0.608686	-0.455555	-1.30095
4	LGX	0	4	1	-0.057732	-0.194579	0.041039	0.288137	-0.006515	-1.71986
5	LGX	1	4	1	0.181626	-0.106039	0.247701	1.55026	0.161288	-3.77345
6	LGX	0	5	1	0.285516	0.14138	0.192356	-0.0298905	0.206538	-0.167981
7	LGX	0	4	1	0.285932	0.555162	0.032707	0.381943	0.339431	0.708161
8	LAB	1	4	1	0.222904	0.113812	0.284397	0.227895	0.216694	0.159689
9	LGX	0	5	1	0.563168	0.753579	0.51741	0.306493	0.399499	0.324019
10	LGX	0	4	1	0.051961	-0.195619	-0.024049	0.240096	-0.093292	0.034842
11	LGX	0	5	1	-0.008801	0.225117	0.0774861	0.301465	-0.067548	0.165431
12	LGX	1	5	1	0.23686	0.103543	-0.0139929	0.00090644	-0.132118	-0.185662
13	LGX	0	4	1	0.270031	0.01568	0.236431	0.37934	0.112626	-0.632665
14	LAB	1	4	1	0.013607	-0.047083	0.020496	0.078279	-0.144632	-0.0357694
15	LGX	0	4	0	0.068462	-0.237391	0.103176	0.397719	0.415844	0.124738
16	LAB	1	2	0	0.252631	-1.26021	0.058212	-1.24424	0.104589	-0.48743
17	LAB	0	5	1	0.17384	0.338441	0.315811	0.308409	0.425772	0.548463
18	LGX	1	2	1	0.385917	0.351511	0.406692	1.36595	0.27808	-0.006807
19	LGX	0	3	1	0.36094	0.334046	0.239379	0.364808	0.189475	0.283376
20	LGX	1	4	0	-0.149606	0.153911	0.004095	0.125075	-0.247177	-0.22629
21	LGX	1	4	1	-0.057594	0.586258	0.092783	0.465572	-0.099567	0.93464
22	LGX	0	5	1	1.16673	-0.466006	1.57117	-0.835138	1.19573	0.428681
23	LGX	0	4	0	0.181811	0.221494	0.222884	0.392351	0.121065	0.005873
24	LGX	1	3	1	0.048736	0.0681993	-0.01152	0.093823	-0.194512	0.062532
25	LGX	1	4	1	0.047228	0.114689	-0.117159	-0.106129	-0.167714	-0.029289
26	LGX	0	5	1	0.109039	0.16412	-0.103709	0.278034	-0.0895057	0.184621
27	GLD	0	4	1	0.386469	0.374256	0.581122	0.687514	0.467587	0.74166
28	LGX	0	3	0	-0.008686	-0.172252	0.12013	-0.125556	0.0737755	0.0320067
29	LAB	1	4	0	0.544907	0.186913	-0.115543	0.456939	0.48022	0.732773
30	LGX	0	3	0	0.203115	0.347937	0.576583	1.02471	0.129015	1.04825
31	LGX	0	4	0	-0.260374	0.278454	-0.0259287	0.995787	0.070864	0.341643
32	LAB	1	4	1	0.29219	0.172218	0.106989	-0.115069	0.19966	0.187333
33	LGX	0	2	0	-0.650547	0.062005	-0.69009	-0.213909	-0.242275	0.115591
34	LGX	1	4	1	0.251117	-0.121955	-0.045235	0.244826	0.179127	-0.087671
35	LGX	0	6	1	0.160416	0.218427	0.557333	0.546376	0.335767	0.242612
36	LAB	0	5	1	0.424855	0.524479	0.248888	0.914499	0.155885	-0.034558
37	LGX	1	5	1	0.246654	0.194241	0.355285	0.13988	-0.346927	-0.245404
38	LGX	0	4	1	0.310365	0.336732	0.261366	0.266363	0.274467	0.440951
39	LGX	0	1	0	0.725145	-0.080923	1.13504	0.977742	-0.149502	0.66511
40	LGX	0	5	1	-0.0119957	0.129778	-0.372434	-0.302703	-0.085094	0.085592
41	LAB	1	4	1	-0.008552	0.214779	0.0781932	0.104994	-0.204614	-0.080559
42	LGX	1	5	1	0.296604	0.065134	0.241584	0.246197	0.199423	0.102751
43	LGX	1	4	1	0.423305	-0.34743	0.155379	-0.0898874	0.513878	0.401516
